# Supplementary material for: The Acinetobacter trimeric autotransporter adhesin Ata controls key virulence traits of Acinetobacter baumannii
Source: Virulence. 2019 Jan 14;10(1):68–81. doi: 10.1080/21505594.2018.1558693 (PMC6363060; doi:10.1080/21505594.2018.1558693)
Supplement: Supplemental Material [file kvir-10-01-1558693-s001.zip]

Archive with 7 entries (7 files):
- Supplement_Figure 1_.pptx
- Supplement_Figure 2.pptx
- Supplement_Figure 3.pptx
- Supplement_Figure 4.pptx
- Supplement_Figure 5.pptx
- Weidensdorfer_Supplement Methods_.docx
- Weidensdorfer_Supplement Tables_.docx
